# Supplementary material for: CIRCNV: Detection of CNVs Based on a Circular Profile of Read Depth from Sequencing Data
Source: Biology (Basel). 2021 Jun 25;10(7):584. doi: 10.3390/biology10070584 (PMC8301091; doi:10.3390/biology10070584)
Supplement: Supplementary file 1 [file biology-10-00584-s001.zip]

Archive with 1 entries (1 files):
- biology-1216408-supplementary.pdf
